# Supplementary material for: A systems biology approach for the identification of target genes for the improvement of itaconic acid production in Aspergillus species
Source: BMC Res Notes. 2013 Dec 4;6:505. doi: 10.1186/1756-0500-6-505 (PMC4235043; doi:10.1186/1756-0500-6-505)
Supplement: Additional file 1: Table S1 — A. terreus itaconic acid biosynthesis related genes clustered by differential expression analysis (Pearson correlation) based on itaconic acid titer and productivity. [file 1756-0500-6-505-S1.xlsx]

## Sheet: Blad2
Table 1. A. terreus itaconic acid biosynthesis related genes clustered by differential expression analysis (Pearson correlation) based on itaconic acid titer and productivity
Relative expression (max expression/gene is set to 1)				Culture conditiond:				8e	4e	9	10	1	10	10	1	3	7	7	7	2	2	2	5	5	5	3	9	9	11	11e
				EFT (hours):				31	73	93	74	75	52	52	50	75	44	44	30	75	50	50	73	54	54	50	31	31	74	52
				Itaconic acid (g/l):				36	24	20	20	16	15	15	15	12	10	10	9	8.6	8.2	8.2	7.9	7.5	7.5	7	1	1	0.05	0.04
Group	Locus: ATEG_	Clones /gene	Gene Description (NCBI/AspGD)g	Subcell. Locationf
					MaxExpr /Gene
I	5687	1	allantoinase	M	27419		x	1	0.0213268	0.00562844	0.0129926	0.0239506	0.025769	0.0194121	0.0310532	0.00368936	1e-07	0.0120468	0.0313458	0.00521748	0.0216079	NA	NA	0.0116968	0.0123564	0.0488119	0.0363223	0.117819	0.0126385	0.00788864
I	9970	26a	tricarboxylate transport protein ,mttA	M	16407		x	1	0.052918	0.0254156	0.0315798	0.0490605	0.0526698	0.0339791	0.0492092	0.0157214	0.0130895	0.0249158	0.0492969	0.0164874	0.0396056	0.0175769	0.024862	0.0266573	0.0378664	0.076077	0.0572679	0.182545	0.0479664	0.0482081
I	9971	17a	cis-aconitate decarboxylase ,cadA	-	21272		x	1	0.0558431	0.0312771	0.0416167	0.0611581	0.0633207	0.0456258	0.0596153	0.0271185	0.0165313	0.0437789	0.0703163	0.0227276	0.0529802	0.0247605	0.0219543	0.0253375	0.0452388	0.0859991	0.0611238	0.18519	0.0572136	0.0470711
I	7872	1b	ribulose-phosphate 3-epimerase (rpeA)	-	9790		x	1	0.0673298	0.0310344	0.0563692	0.113523	0.0619422	0.0302335	0.0952949	0.00825584	0.0146458	0.0769942	0.0946316	0.0362294	0.108803	0.0390427	0.0143102	0.0314064	0.0579554	0.0769348	0.0694809	0.142258	0.110874	0.121957
I	5851	2b	6-phosphogluconate dehydrogenase (pgdA)	-	8562		x	1	0.0659742	0.0394691	0.05656	0.0867886	0.0826298	0.0636142	0.097489	0.020276	0.045837	0.0546645	0.0996633	0.0434038	0.0653224	0.0335417	0.0345301	0.039061	0.0805491	0.115362	0.122744	0.334094	0.176142	0.163077
I	1476	1b	ribose 5-phosphate isomerase (rpiB)	-	7369		x	1	0.0840432	0.0287301	0.0471471	0.0735361	0.0774698	0.0810187	0.0523349	0.0366201	NA	0.0356433	0.0640215	0.0276084	0.0570675	0.017605	0.0253728	0.0356129	0.0627276	0.108437	0.121712	0.287725	0.106603	0.0949485
I	10178	1	heat shock 70 kDa protein ,hsp70	-	5052		x	1	0.113836	0.0679006	0.123099	0.113698	0.131204	0.104148	0.0978256	0.0200347	0.0287164	0.104395	0.129279	0.0839064	0.195695	0.0760188	0.0546142	0.0681214	0.132288	0.141851	0.0900315	0.268362	0.369964	0.231346
I	6726	1	1,3 beta glucanosyltransferase ,gelE	PM	6629		x	1	0.101805	0.0922514	0.0608332	0.0867618	0.164783	0.0873793	0.104337	0.0618934	NA	0.130998	0.136939	0.0980247	0.0978049	0.0772743	NA	0.0876691	0.119724	0.136266	0.327949	0.433978	0.239811	0.144146
I	9972	2	Major Facilitator Superfamily protein; transporter, mfsA	PM	1787		x	1	0.342439	0.166107	0.310973	0.345268	0.315665	0.268534	0.27382	0.190032	0.10772	0.219447	0.28964	0.170782	0.23531	0.103666	0.164138	0.177446	0.270625	0.262458	0.17728	0.278412	0.174484	0.209821
I	1676	1	endo alpha-1,4 polygalactosaminidase	E	7063		x	1	0.104308	NA	0.123533	0.490994	0.199116	NA	0.273318	NA	NA	0.314938	0.690785	0.383934	0.189509	0.244323	0.191832	0.110191	0.555825	0.324336	0.169302	0.439575	0.224138	0.267498
I	8317	1c	pyridoxine biosynthesis protein ,pyroA	PM	5800		x	1	0.286265	0.18234	0.379379	0.232085	0.398673	0.174267	0.343056	0.16478	1e-07	0.282524	0.684629	0.31019	0.262153	0.27592	0.286785	0.219808	0.38357	0.242239	0.357729	0.307915	0.51176	0.878376
I	4151	1	vacuolar ATP synthase 16 kDa proteolipid subunit	PM	3511		x	1	0.405661	0.198153	0.638586	0.455295	0.637811	0.186085	0.335031	0.243173	0.218141	0.718188	0.806957	0.334752	0.379757	0.319692	0.281375	0.164782	0.557264	0.357143	0.68229	0.537499	0.454817	0.530801
II	8350	1	Member of the nucleotidyltransferase superfamily ,cutA	N	1869		x	1	0.131436	0.150466	0.190808	0.27888	0.206191	0.514318	0.245125	0.158016	0.302488	0.270262	0.322016	0.181873	0.303144	0.17039	0.103674	0.158389	0.257243	0.421902	0.203776	0.524181	0.803765	0.332041
II	5522	2	Conserved hypothetical protein	M	2164		x	1	0.110786	0.104178	0.0662441	0.145872	0.125641	0.222142	0.115122	0.11289	0.135508	0.148854	0.329121	0.138104	0.267624	0.0968945	0.102841	0.0837226	0.191373	0.240161	0.22166	0.500683	0.846932	0.40329
II	9368	1	Major Facilitator Superfamily protein	P	8119		x	1	0.106085	0.0495198	0.13735	0.158017	0.123236	0.0811026	0.198553	0.0369385	0.0527979	0.144265	0.155227	0.109947	0.186332	0.0677818	0.0886254	0.10407	0.152094	0.158907	0.116113	0.279616	0.737959	0.42189
II	9817	42a	glyceraldehyde-3-phosphate dehydrogenase (gpdA)	-	9932		x	1	0.156	0.104262	0.127125	0.170368	0.20976	0.191614	0.156969	0.0835578	0.0795108	0.121347	0.178131	0.0985017	0.196863	0.0741867	0.077151	0.121586	0.182255	0.317529	0.23242	0.63776	0.596432	0.35619
II	8509	1	Copper transporter	M	5413		x	1	0.136528	0.108566	0.137766	0.128599	0.147337	0.135225	0.117863	0.0838076	0.0468043	0.084172	0.166865	0.0791685	0.111386	0.0637816	0.0465984	0.103713	0.155647	0.19371	0.145169	0.477981	0.530033	0.388141
II	5549	1	GPI-anchored cell wall organization protein ,ecmA	E	3001		x	1	0.167935	0.121646	0.245085	0.264395	0.238564	0.20695	0.181603	0.0985092	0.102604	0.162567	0.284018	0.178486	0.192872	0.0803951	0.0810398	0.119069	0.313038	0.262627	0.316825	0.7848	0.718173	0.257617
II	5818	9c	Thiazole synthase ,thiF	-	14816		x	0.753722	0.238462	0.238575	0.267652	0.246495	0.318766	0.414456	0.208701	0.225297	0.408509	0.261675	0.366958	0.190792	0.301194	0.162567	0.258739	0.165862	0.281418	0.380402	0.459734	1	0.574624	0.527455
II	9213	1c	Thiamine biosynthesis enzyme, nmt1	P	6131		x	1	0.242953	0.230865	0.228061	0.180183	0.28941	0.364854	0.175286	0.193344	NA	0.13302	0.324065	0.14581	0.329122	0.151471	0.179086	0.220664	0.244955	0.211952	0.190024	0.945578	0.392524	0.366329
II	965	11a	Surface protein	E	5354		x	0.889857	0.375837	0.186358	0.492803	0.133152	0.388704	0.340066	0.1241	0.101982	0.198777	0.218546	0.213597	0.123493	0.094295	0.102789	0.0460177	0.0432411	0.231024	0.338941	0.380358	1	0.141403	0.166958
II	9070	2	Conserved hypothetical protein	E	10365		x	0.604044	0.599347	0.183962	0.562448	0.17105	0.586513	0.501462	0.1609	0.0775003	0.136621	0.1373	0.208892	0.141791	0.14084	0.108559	0.123697	0.0788615	0.169257	0.216752	0.487604	1	0.212487	0.239923
III	6738	1	mitochondrial F1F0 ATP synthase subunit F , atp17	M	1946		x	0.339983	0.197189	NA	0.272375	0.322409	0.223815	0.272938	0.355017	0.145998	NA	0.325798	0.430396	0.315709	0.613252	NA	0.345976	NA	0.245924	0.779863	0.393223	1	0.718217	0.848992
III	6544	1b	transaldolase (pppA)	-	850		x	0.326217	0.263963	0.145398	0.223551	0.281107	0.310348	0.191479	0.276948	0.126127	NA	0.290817	0.284165	0.18108	0.415293	0.144839	0.107577	0.178794	0.281671	0.2405	0.575281	1	0.962942	0.760633
III	10199	1b	glyceraldehyde-3-phosphate dehydrogenase (gpdB)	-	4198		x	0.63666	0.107571	0.0548397	0.0941361	0.415559	0.150913	0.0792919	0.390618	0.0496268	0.524038	0.428577	0.529854	0.238921	0.257065	0.127427	0.0750108	0.0939053	0.431129	0.474264	0.167379	0.399948	1	0.877309
III	9034	1	GPI-anchored protein	E	2276		x	0.347763	0.540124	0.285062	0.491193	0.48737	0.4214	0.336914	0.42072	0.136103	0.140192	0.125339	0.321506	0.349068	0.615938	0.295263	0.439378	0.480044	0.531114	0.370097	0.158335	0.339631	1	0.815136
III	9590	1	60S ribosomal protein L34-B	-	2029		x	0.199001	0.340483	0.283839	0.205421	0.418571	0.278876	0.193625	0.344828	0.10783	0.138386	0.149444	0.185231	0.251507	0.319115	0.225548	0.108689	0.354525	0.35622	0.351709	0.228033	0.328062	0.909973	1
III	6521	29	Protein responsive to Concanamycin A ,cipC	-	59387		x	0.406304	0.276535	0.17688	0.180023	0.30349	0.265493	0.208628	0.305444	0.0728215	0.204948	0.192404	0.538573	0.208128	0.403506	0.186628	0.38008	0.4683	0.365803	0.31107	0.185709	0.476902	1	0.94253
III	9484	1	40S ribosomal protein S3A	-/N	11846		x	0.201948	0.218304	0.135842	0.173018	0.17158	0.208353	0.179554	0.165148	0.0413587	0.145415	0.167268	0.434029	0.112578	0.451989	0.170017	0.339448	0.409817	0.37013	0.269938	0.136724	0.405669	1	0.855071
III	5392	1	Concerved hypothetical protein	P	1874		x	0.334257	0.215324	0.125254	0.203004	0.300137	0.207221	0.148147	0.283991	0.0540103	0.114272	0.259026	0.192016	0.171732	0.396749	0.169382	0.301514	0.292791	0.387012	0.330389	0.199901	0.523862	0.909146	1
III	6543	1	Cu-Zn_Superoxide_Dismutase ,sodA	E	3142		x	0.208089	0.115642	0.0900517	0.113996	0.164666	0.138852	0.0893125	0.117861	0.0478683	0.109516	0.13749	0.160665	0.109464	0.225358	0.0571951	0.151647	0.187939	0.143838	0.125687	NA	0.341728	1	0.568462
IV	4815	1	plasma membrane channel protein ,Ist2	-	110769		x	0.346417	0.23272	0.138151	1	0.669667	0.494237	0.147308	0.401349	0.849602	0.182647	0.633879	0.444217	0.792271	0.134786	0.519735	0.165537	0.137566	0.840944	0.262796	0.137264	0.183898	0.049097	0.0641196
IV	7101	1c	biotin synthase ,bioB	M	49245		x	0.843698	1	0.332407	0.881189	0.39585	0.646245	0.505288	0.442183	0.489665	0.263382	0.85912	0.644366	0.466745	0.383232	0.619419	0.214778	0.162666	0.594037	0.800385	0.468364	0.845853	0.181797	0.0843302
a Genes identified based on differential analysis in Li et al. 2011 [2] table 3.
b Genes encoding enzymes in glycolysis and the Pentose Phosphate pathway.
c Genes encoding enzymes involved in biosynthesis of vitamins.
d Fermentation conditions listed in Li et al. 2011 [2] See Appendix I.
e Fermentation conditions from which the expression values of clones were used for differential analysis (8: highest titer, 4: highest productivity, 11: lowest titer/productivity)[2].
f Wolf-Psort prediction (http://wolfpsort.org/). M: mitochondria, P: peroxisome, N: nucleus, PM: plasma membrane, E: extracellular, -: no specific localization signal predicted. Note that these classifications are only based on prediction and not on experimental validation
g Gene codes in the brackets arederived from Flipphi [17] and/or AspGD [13].
